# Supplementary material for: An improved measure for belief structure in the evidence theory
Source: PeerJ Comput Sci. 2021 Sep 24;7:e710. doi: 10.7717/peerj-cs.710 (PMC8507476; doi:10.7717/peerj-cs.710)
Supplement: Supplemental Information 1 [file peerj-cs-07-710-s001.zip]

Archive with 5 entries (4 files):
- Iris_dataset/
- Iris_dataset/bezdekIris.data
- Iris_dataset/Index
- Iris_dataset/iris.data
- Iris_dataset/iris.names
