# Supplementary material for: An improved measure for belief structure in the evidence theory
Source: PeerJ Comput Sci. 2021 Sep 24;7:e710. doi: 10.7717/peerj-cs.710 (PMC8507476; doi:10.7717/peerj-cs.710)
Supplement: Supplemental Information 1 [file peerj-cs-07-710-s001.zip › Iris_dataset/bezdekIris.data]

5.1	3.5	1.4	0.2	Iris-setosa
4.9	3.0	1.4	0.2	Iris-setosa
4.7	3.2	1.3	0.2	Iris-setosa
4.6	3.1	1.5	0.2	Iris-setosa
5.0	3.6	1.4	0.2	Iris-setosa
5.4	3.9	1.7	0.4	Iris-setosa
4.6	3.4	1.4	0.3	Iris-setosa
5.0	3.4	1.5	0.2	Iris-setosa
4.4	2.9	1.4	0.2	Iris-setosa
4.9	3.1	1.5	0.1	Iris-setosa
5.4	3.7	1.5	0.2	Iris-setosa
4.8	3.4	1.6	0.2	Iris-setosa
4.8	3.0	1.4	0.1	Iris-setosa
4.3	3.0	1.1	0.1	Iris-setosa
5.8	4.0	1.2	0.2	Iris-setosa
5.7	4.4	1.5	0.4	Iris-setosa
5.4	3.9	1.3	0.4	Iris-setosa
5.1	3.5	1.4	0.3	Iris-setosa
5.7	3.8	1.7	0.3	Iris-setosa
5.1	3.8	1.5	0.3	Iris-setosa
5.4	3.4	1.7	0.2	Iris-setosa
5.1	3.7	1.5	0.4	Iris-setosa
4.6	3.6	1.0	0.2	Iris-setosa
5.1	3.3	1.7	0.5	Iris-setosa
4.8	3.4	1.9	0.2	Iris-setosa
5.0	3.0	1.6	0.2	Iris-setosa
5.0	3.4	1.6	0.4	Iris-setosa
5.2	3.5	1.5	0.2	Iris-setosa
5.2	3.4	1.4	0.2	Iris-setosa
4.7	3.2	1.6	0.2	Iris-setosa
4.8	3.1	1.6	0.2	Iris-setosa
5.4	3.4	1.5	0.4	Iris-setosa
5.2	4.1	1.5	0.1	Iris-setosa
5.5	4.2	1.4	0.2	Iris-setosa
4.9	3.1	1.5	0.2	Iris-setosa
5.0	3.2	1.2	0.2	Iris-setosa
5.5	3.5	1.3	0.2	Iris-setosa
4.9	3.6	1.4	0.1	Iris-setosa
4.4	3.0	1.3	0.2	Iris-setosa
5.1	3.4	1.5	0.2	Iris-setosa
5.0	3.5	1.3	0.3	Iris-setosa
4.5	2.3	1.3	0.3	Iris-setosa
4.4	3.2	1.3	0.2	Iris-setosa
5.0	3.5	1.6	0.6	Iris-setosa
5.1	3.8	1.9	0.4	Iris-setosa
4.8	3.0	1.4	0.3	Iris-setosa
5.1	3.8	1.6	0.2	Iris-setosa
4.6	3.2	1.4	0.2	Iris-setosa
5.3	3.7	1.5	0.2	Iris-setosa
5.0	3.3	1.4	0.2	Iris-setosa
7.0	3.2	4.7	1.4	Iris-versicolor
6.4	3.2	4.5	1.5	Iris-versicolor
6.9	3.1	4.9	1.5	Iris-versicolor
5.5	2.3	4.0	1.3	Iris-versicolor
6.5	2.8	4.6	1.5	Iris-versicolor
5.7	2.8	4.5	1.3	Iris-versicolor
6.3	3.3	4.7	1.6	Iris-versicolor
4.9	2.4	3.3	1.0	Iris-versicolor
6.6	2.9	4.6	1.3	Iris-versicolor
5.2	2.7	3.9	1.4	Iris-versicolor
5.0	2.0	3.5	1.0	Iris-versicolor
5.9	3.0	4.2	1.5	Iris-versicolor
6.0	2.2	4.0	1.0	Iris-versicolor
6.1	2.9	4.7	1.4	Iris-versicolor
5.6	2.9	3.6	1.3	Iris-versicolor
6.7	3.1	4.4	1.4	Iris-versicolor
5.6	3.0	4.5	1.5	Iris-versicolor
5.8	2.7	4.1	1.0	Iris-versicolor
6.2	2.2	4.5	1.5	Iris-versicolor
5.6	2.5	3.9	1.1	Iris-versicolor
5.9	3.2	4.8	1.8	Iris-versicolor
6.1	2.8	4.0	1.3	Iris-versicolor
6.3	2.5	4.9	1.5	Iris-versicolor
6.1	2.8	4.7	1.2	Iris-versicolor
6.4	2.9	4.3	1.3	Iris-versicolor
6.6	3.0	4.4	1.4	Iris-versicolor
6.8	2.8	4.8	1.4	Iris-versicolor
6.7	3.0	5.0	1.7	Iris-versicolor
6.0	2.9	4.5	1.5	Iris-versicolor
5.7	2.6	3.5	1.0	Iris-versicolor
5.5	2.4	3.8	1.1	Iris-versicolor
5.5	2.4	3.7	1.0	Iris-versicolor
5.8	2.7	3.9	1.2	Iris-versicolor
6.0	2.7	5.1	1.6	Iris-versicolor
5.4	3.0	4.5	1.5	Iris-versicolor
6.0	3.4	4.5	1.6	Iris-versicolor
6.7	3.1	4.7	1.5	Iris-versicolor
6.3	2.3	4.4	1.3	Iris-versicolor
5.6	3.0	4.1	1.3	Iris-versicolor
5.5	2.5	4.0	1.3	Iris-versicolor
5.5	2.6	4.4	1.2	Iris-versicolor
6.1	3.0	4.6	1.4	Iris-versicolor
5.8	2.6	4.0	1.2	Iris-versicolor
5.0	2.3	3.3	1.0	Iris-versicolor
5.6	2.7	4.2	1.3	Iris-versicolor
5.7	3.0	4.2	1.2	Iris-versicolor
5.7	2.9	4.2	1.3	Iris-versicolor
6.2	2.9	4.3	1.3	Iris-versicolor
5.1	2.5	3.0	1.1	Iris-versicolor
5.7	2.8	4.1	1.3	Iris-versicolor
6.3	3.3	6.0	2.5	Iris-virginica
5.8	2.7	5.1	1.9	Iris-virginica
7.1	3.0	5.9	2.1	Iris-virginica
6.3	2.9	5.6	1.8	Iris-virginica
6.5	3.0	5.8	2.2	Iris-virginica
7.6	3.0	6.6	2.1	Iris-virginica
4.9	2.5	4.5	1.7	Iris-virginica
7.3	2.9	6.3	1.8	Iris-virginica
6.7	2.5	5.8	1.8	Iris-virginica
7.2	3.6	6.1	2.5	Iris-virginica
6.5	3.2	5.1	2.0	Iris-virginica
6.4	2.7	5.3	1.9	Iris-virginica
6.8	3.0	5.5	2.1	Iris-virginica
5.7	2.5	5.0	2.0	Iris-virginica
5.8	2.8	5.1	2.4	Iris-virginica
6.4	3.2	5.3	2.3	Iris-virginica
6.5	3.0	5.5	1.8	Iris-virginica
7.7	3.8	6.7	2.2	Iris-virginica
7.7	2.6	6.9	2.3	Iris-virginica
6.0	2.2	5.0	1.5	Iris-virginica
6.9	3.2	5.7	2.3	Iris-virginica
5.6	2.8	4.9	2.0	Iris-virginica
7.7	2.8	6.7	2.0	Iris-virginica
6.3	2.7	4.9	1.8	Iris-virginica
6.7	3.3	5.7	2.1	Iris-virginica
7.2	3.2	6.0	1.8	Iris-virginica
6.2	2.8	4.8	1.8	Iris-virginica
6.1	3.0	4.9	1.8	Iris-virginica
6.4	2.8	5.6	2.1	Iris-virginica
7.2	3.0	5.8	1.6	Iris-virginica
7.4	2.8	6.1	1.9	Iris-virginica
7.9	3.8	6.4	2.0	Iris-virginica
6.4	2.8	5.6	2.2	Iris-virginica
6.3	2.8	5.1	1.5	Iris-virginica
6.1	2.6	5.6	1.4	Iris-virginica
7.7	3.0	6.1	2.3	Iris-virginica
6.3	3.4	5.6	2.4	Iris-virginica
6.4	3.1	5.5	1.8	Iris-virginica
6.0	3.0	4.8	1.8	Iris-virginica
6.9	3.1	5.4	2.1	Iris-virginica
6.7	3.1	5.6	2.4	Iris-virginica
6.9	3.1	5.1	2.3	Iris-virginica
5.8	2.7	5.1	1.9	Iris-virginica
6.8	3.2	5.9	2.3	Iris-virginica
6.7	3.3	5.7	2.5	Iris-virginica
6.7	3.0	5.2	2.3	Iris-virginica
6.3	2.5	5.0	1.9	Iris-virginica
6.5	3.0	5.2	2.0	Iris-virginica
6.2	3.4	5.4	2.3	Iris-virginica
5.9	3.0	5.1	1.8	Iris-virginica
