# Supplementary material for: An improved measure for belief structure in the evidence theory
Source: PeerJ Comput Sci. 2021 Sep 24;7:e710. doi: 10.7717/peerj-cs.710 (PMC8507476; doi:10.7717/peerj-cs.710)
Supplement: Supplemental Information 1 [file peerj-cs-07-710-s001.zip › Iris_dataset/Index]

Index of iris

02 Dec 1996      105 Index
08 Mar 1993     4551 iris.data
30 May 1989     2604 iris.names
