# Supplementary material for: An improved measure for belief structure in the evidence theory
Source: PeerJ Comput Sci. 2021 Sep 24;7:e710. doi: 10.7717/peerj-cs.710 (PMC8507476; doi:10.7717/peerj-cs.710)
Supplement: Supplemental Information 2 [file peerj-cs-07-710-s002.zip]

Archive with 70 entries (55 files):
- PeerJ-computer code/
- PeerJ-computer code/Example3_1/
- PeerJ-computer code/Example3_1/$ZU$.png
- PeerJ-computer code/Example3_1/${TU}^{I}$.png
- PeerJ-computer code/Example3_1/3d.py
- PeerJ-computer code/Example3_1/AM.png
- PeerJ-computer code/Example3_1/AU.png
- PeerJ-computer code/Example3_1/Functions.py
- PeerJ-computer code/Example3_1/generate_mat.py
- PeerJ-computer code/Example3_1/npy/
- PeerJ-computer code/Example3_1/npy/AM.npy
- PeerJ-computer code/Example3_1/npy/AU.npy
- PeerJ-computer code/Example3_1/npy/Deng.npy
- PeerJ-computer code/Example3_1/npy/NTU.npy
- PeerJ-computer code/Example3_1/npy/Yang.npy
- PeerJ-computer code/Example3_1/npy/ZU.npy
- PeerJ-computer code/Example3_2/
- PeerJ-computer code/Example3_2/EX3-2.png
- PeerJ-computer code/Example3_2/EX3-2.py
- PeerJ-computer code/Example3_2/Functions.py
- PeerJ-computer code/Example3_2/__pycache__/
- PeerJ-computer code/Example3_2/__pycache__/Functions.cpython-37.pyc
- PeerJ-computer code/Example4/
- PeerJ-computer code/Example4/EX4-1.png
- PeerJ-computer code/Example4/example4.py
- PeerJ-computer code/Example4/Functions.py
- PeerJ-computer code/Example4/__pycache__/
- PeerJ-computer code/Example4/__pycache__/Functions.cpython-37.pyc
- PeerJ-computer code/Example5/
- PeerJ-computer code/Example5/EX6-1.png
- PeerJ-computer code/Example5/example5.py
- PeerJ-computer code/Example5/Functions.py
- PeerJ-computer code/Example5/yy.py
- PeerJ-computer code/Example5/__pycache__/
- PeerJ-computer code/Example5/__pycache__/Functions.cpython-37.pyc
- PeerJ-computer code/Example5/__pycache__/yy.cpython-37.pyc
- PeerJ-computer code/Example6/
- PeerJ-computer code/Example6/E8-1.png
- PeerJ-computer code/Example6/E8-2.png
- PeerJ-computer code/Example6/E8-3.png
- PeerJ-computer code/Example6/E8_0.3.py
- PeerJ-computer code/Example6/E8_0.5.py
- PeerJ-computer code/Example6/E8_0.8.py
- PeerJ-computer code/Example6/Functions.py
- PeerJ-computer code/Example6/yy1.py
- PeerJ-computer code/Example6/yy2.py
- PeerJ-computer code/Example6/yy3.py
- PeerJ-computer code/Example6/__pycache__/
- PeerJ-computer code/Example6/__pycache__/Functions.cpython-37.pyc
- PeerJ-computer code/Example6/__pycache__/yy1.cpython-37.pyc
- PeerJ-computer code/Example6/__pycache__/yy2.cpython-37.pyc
- PeerJ-computer code/Example6/__pycache__/yy3.cpython-37.pyc
- PeerJ-computer code/Experiment1/
- PeerJ-computer code/Experiment1/Experiment_1.py
- PeerJ-computer code/Experiment1/Functions.py
- PeerJ-computer code/Experiment1/__pycache__/
- PeerJ-computer code/Experiment1/__pycache__/Functions.cpython-37.pyc
- PeerJ-computer code/Experiment2/
- PeerJ-computer code/Experiment2/Functions.py
- PeerJ-computer code/Experiment2/Sample1.py
- PeerJ-computer code/Experiment2/Sample2.py
- PeerJ-computer code/Experiment2/Sample3.py
- PeerJ-computer code/Experiment2/Sample4.py
- PeerJ-computer code/Experiment2/Sample5.py
- PeerJ-computer code/Experiment2/__pycache__/
- PeerJ-computer code/Experiment2/__pycache__/application1.cpython-37.pyc
- PeerJ-computer code/Experiment2/__pycache__/application2.cpython-37.pyc
- PeerJ-computer code/Experiment2/__pycache__/application3.cpython-37.pyc
- PeerJ-computer code/Experiment2/__pycache__/application4.cpython-37.pyc
- PeerJ-computer code/Experiment2/__pycache__/Functions.cpython-37.pyc
