# Supplementary material for: An improved measure for belief structure in the evidence theory
Source: PeerJ Comput Sci. 2021 Sep 24;7:e710. doi: 10.7717/peerj-cs.710 (PMC8507476; doi:10.7717/peerj-cs.710)
Supplement: Supplemental Information 2 [file peerj-cs-07-710-s002.zip › PeerJ-computer code/Example3_1/3d.py]

from Functions import *
import numpy as np
a = np.arange(50) / 100
b = np.arange(50) / 100
c = []
['$AU$', '$AM$', '${TU}^{I}$', '${iTU}^{I}$', '$NTU$']
for i in a:
	for j in b:
		c.append(AU({'ab': 1 - i - j, 'a': i, 'b': j}))
c = np.array(c).reshape(50, 50)

draw3d(a, b, c, 'AU', 1, 0, 1)

d = []
for i in a:
	for j in b:
		d.append(AM({'ab': 1 - i - j, 'a': i, 'b': j}))
d = np.array(d).reshape(50, 50)
draw3d(a, b, d, 'AM', 1)

e = []
for i in a:
	for j in b:
		ee = mbp({'ab': 1 - i - j, 'a': i, 'b': j})
		e.append(TU_I(ee[1], ee[2]))
e = np.array(e).reshape(50, 50)
draw3d(a, b, e, '${TU}^{I}$', 1, 0, 1)

f = []
for i in a:
	for j in b:
		ff = mbp({'ab': 1 - i - j, 'a': i, 'b': j})
		f.append(NTU_I(ff[1], ff[2]))
f = np.array(f).reshape(50, 50)
draw3d(a, b, f, '$ZU$', 1, 0, 2)

g = []
for i in a:
	for j in b:
		gg = mbp({'ab': 1 - i - j, 'a': i, 'b': j})
		g.append(iTU_I(gg[1], gg[2]))
g = np.array(g).reshape(50, 50)
draw3d(a, b, g, '${iTU}^{I}$', 1, 0, 2)

np.save('npy/ZU.npy', c)
np.save('npy/AM.npy', d)
np.save('npy/Yang.npy', e)
np.save('npy/NTU.npy', f)
np.save('npy/Deng.npy', g)
