# Supplementary material for: An improved measure for belief structure in the evidence theory
Source: PeerJ Comput Sci. 2021 Sep 24;7:e710. doi: 10.7717/peerj-cs.710 (PMC8507476; doi:10.7717/peerj-cs.710)
Supplement: Supplemental Information 2 [file peerj-cs-07-710-s002.zip › PeerJ-computer code/Example3_1/generate_mat.py]

from scipy import io
import os
os.chdir('npy')
for file in os.listdir():
	mat = np.load(file)
	name = file[:-4]
	io.savemat(name+'.mat', {name: mat})
