# Supplementary material for: An improved measure for belief structure in the evidence theory
Source: PeerJ Comput Sci. 2021 Sep 24;7:e710. doi: 10.7717/peerj-cs.710 (PMC8507476; doi:10.7717/peerj-cs.710)
Supplement: Supplemental Information 2 [file peerj-cs-07-710-s002.zip › PeerJ-computer code/Example3_2/EX3-2.py]

'''
import numpy as np
from Functions import *
{'ab':0.7,'a':0,'b':0.3}
d={}
a=np.arange(21)/20*0.3
l4=[]
for x in a:
    ml,bel,pl=mbp({'ab':0.7,'a':x,'b':0.3-x})
    l4.append(NTU_I(bel,pl))

plt.xlabel('a')
plt.ylabel('Uncertainty value')

#plt.plot(a,l1)
plt.plot(a,l4,marker='*')

#plt.legend(['AU','AM','TU_I','NTU_I'])
#plt.legend(['AM','RU'])
plt.xlim(-0.01,0.31)
plt.text(a[10],l4[10]+0.005,'(0.15,0.65)',horizontalalignment='center',verticalalignment='center')
plt.text(a[0]+0.030,l4[0],'(0.00,0.54)',horizontalalignment='center',verticalalignment='center')
plt.text(a[-1]-0.030,l4[-1],'(0.30,0.54)',horizontalalignment='center',verticalalignment='center')
plt.show()
plt.savefig('3.png')
'''
import numpy as np
from Functions import *
#{'ab':0.7,'a':0,'b':0.3}
d = {}
a = np.arange(21) / 20 * 0.3
aa = np.arange(21) / 20 * 0.3
l3 = []
l2 = []
l1 = []
l4 = []
l5 = []
for x in a:
	ml, bel, pl = mbp({'ab': 0.7, 'a': x, 'b': 0.3 - x})
	#print(pl)
	l4.append(NTU_I(bel, pl))
	l1.append(TU_I(bel, pl))
	l2.append(iTU_I(bel, pl))
	l3.append(AM({'ab': 0.7, 'a': x, 'b': 0.3 - x}))
	l5.append(AU({'ab': 0.7, 'a': x, 'b': 0.3 - x}))

plt.xlabel('a')
plt.ylabel('Uncertainty value')

#plt.plot(a,l1)
plt.plot(aa, l5, marker='^',linewidth=2,markersize=10)
plt.plot(aa, l3, marker='*',linewidth=2,markersize=10)
plt.plot(aa, l1, marker='+',linewidth=2,markersize=10)
#plt.plot(aa, l2, marker='.',linewidth=2,markersize=10)
plt.plot(aa, l4, marker='x',linewidth=2,markersize=10)

#Data Annotations
text1 = '(' + str(aa[0]) + ',' + str(round(l4[0], 2)) + ')'
plt.text(
	aa[0],
	l4[0] - 0.025,
	text1,
	fontsize=10,
	horizontalalignment='center',
	verticalalignment='center')
text2 = '(' + str(aa[0]) + ',' + str(round(l1[0], 2)) + ')'
plt.text(
	aa[0],
	l1[0] - 0.025,
	text2,
	fontsize=10,
	horizontalalignment='center',
	verticalalignment='center')
'''
text3 = '(' + str(aa[0]) + ',' + str(round(l2[0], 2)) + ')'
plt.text(
	aa[0],
	l2[0] - 0.025,
	text3,
	fontsize=10,
	horizontalalignment='center',
	verticalalignment='center')
'''
text4 = '(' + str(aa[0]) + ',' + str(round(l3[0], 2)) + ')'
plt.text(
	aa[0],
	l3[0] + 0.025,
	text4,
	fontsize=10,
	horizontalalignment='center',
	verticalalignment='center')

text1 = '(' + str(aa[10]) + ',' + str(round(l4[10], 2)) + ')'
plt.text(
	aa[10],
	l4[10] + 0.025,
	text1,
	fontsize=10,
	horizontalalignment='center',
	verticalalignment='center')
text2 = '(' + str(aa[10]) + ',' + str(round(l1[10], 2)) + ')'
plt.text(
	aa[10],
	l1[10] + 0.025,
	text2,
	fontsize=10,
	horizontalalignment='center',
	verticalalignment='center')
'''text3 = '(' + str(aa[10]) + ',' + str(round(l2[10], 2)) + ')'
plt.text(
	aa[10],
	l2[10] + 0.025,
	text3,
	fontsize=10,
	horizontalalignment='center',
	verticalalignment='center')'''
text4 = '(' + str(aa[10]) + ',' + str(round(l3[10], 2)) + ')'
plt.text(
	aa[10],
	l3[10] + 0.025,
	text4,
	fontsize=10,
	horizontalalignment='center',
	verticalalignment='center')

plt.plot(aa[10], l3[10], color='green', marker='o')
plt.plot(aa[0], l3[0], color='green', marker='o')
#plt.plot(aa[10], l2[10], color='#25dbc4', marker='o')
#plt.plot(aa[0], l2[0], color='#25dbc4', marker='o')
plt.plot(aa[10], l1[10], color='#ee0d0d', marker='o')
plt.plot(aa[0], l1[0], color='#ee0d0d', marker='o')
plt.plot(aa[10], l4[10], color='#ce00d7', marker='o')
plt.plot(aa[0], l4[0], color='#ce00d7', marker='o')

plt.xlim(-0.02, 0.32)
plt.ylim(0.6, 1.3)
#plt.text(aa[-1],l4[-1]-0.05,'(0.50,0.17)',horizontalalignment='center',verticalalignment='center')
#plt.legend(['NTU_I','TU_I','iTU_I','AU','AM'])

plt.legend(
	['$AU$', '$AM$', '${TU}^{I}$', '$ZU$'],
	bbox_to_anchor=(0.99, 0.90),
	fontsize=12)
#plt.legend(['AM','RU'])
#plt.xlim(-0.01,0.31)
plt.show()
plt.savefig('EX3-2.png')
