# Supplementary material for: An improved measure for belief structure in the evidence theory
Source: PeerJ Comput Sci. 2021 Sep 24;7:e710. doi: 10.7717/peerj-cs.710 (PMC8507476; doi:10.7717/peerj-cs.710)
Supplement: Supplemental Information 2 [file peerj-cs-07-710-s002.zip › PeerJ-computer code/Example3_2/Functions.py]

#Function library

import math as ma


def mbp(data):

	setlt = []
	list(map(lambda i: setlt.extend(i), data.keys()))
	setlt = set(setlt)
	frame = dict(zip(list(setlt), len(setlt) * [0]))
	single = frame.copy()
	double = {}
	for key in data:
		if key in single:
			single[key] = data[key]
		else:
			double[key] = data[key]
	pldt = frame.copy()
	for d in data:
		for p in pldt:
			if p in d:
				pldt[p] += data[d]
	beldt = frame.copy()
	for d in data:
		for b in beldt:
			if d in b:
				beldt[b] += data[d]
	#print(data,'\n',beldt)
	return single, beldt, pldt


#Calculate TUI
def d_I(bel, pl, a=0, b=1):
	d = {}
	for k in bel:
		if len(k) == 2:
			continue
		d[k] = ma.sqrt(((bel[k] + pl[k]) / 2 - (a + b) / 2)**2 + (1 / 3) *
																	((pl[k] - bel[k]) / 2 - (b - a) / 2)**2)
	return d


def TU_I(bel, pl):
	dI = d_I(bel, pl)
	TU = 1 - (1 / len(dI)) * ma.sqrt(3) * sum(dI.values())
	return TU


#Calculate iTU_I
def id_I(bel, pl, a=0, b=1):
	d = {}
	for k in bel:
		if len(k) == 2:
			continue
		d[k] = ma.sqrt((bel[k] - a)**2 + (pl[k] - b)**2)
		#d[k]=ma.sqrt(((bel[k]+pl[k])/2-(a+b)/2)**2+(1/3)*((pl[k]-bel[k])/2-(b-a)/2)**2)
	return d


def iTU_I(bel, pl):
	dI = id_I(bel, pl)
	iTU = 2 - sum(dI.values())
	return iTU


#def id_I(bel,pl,b1=0,b2=1):
#	id={}
#	for k in bel:
#		id[k]=ma.sqrt((bel[k]-pl[k])**2+(b1-b2)**2)
#	return id

#def iTU_I(bel,pl):
#	idI=id_I(bel,pl)
#	iTU=len(idI)-sum(idI.values())
#m,bel,pl= mbp({'a':0,'ab':1,'b':0,'c':0,'d':0})
#print(iTU_I(bel,pl))


def d_o(bel, pl, a=0, b=1):
	d = {}
	for k in bel:
		d[k] = ma.sqrt((bel[k] - a)**2 + (pl[k] - b)**2)
	return d


def NTU_I(bel, pl):
	N = 0
	dI = d_o(bel, pl)
	for d in dI:
		try:
			N += (4/3) * ((1 / (dI[d] + 1)**2 - 1/4))
		except ZeroDivisionError:
			N += 1
	return N


def bet(m):
	bt = {}
	for i in m:
		if len(i) == 1:
			bt[i] = 0
	for k1 in m:
		for k2 in m:
			if k1 in k2:
				if len(k1) == 1:
					bt[k1] += m[k2] / len(k2)
	return bt


#bet({'ab':1,'a':0,'b':0})


def AU(m):
	setlt = []
	list(map(lambda i: setlt.extend(i), m.keys()))
	setlt = set(setlt)
	frame = dict(zip(list(setlt), len(setlt) * [0]))
	return ma.log(len(frame), 2)


def AUs(m):
	return ma.log(len(m), 2)


def AM(m):

	#    setlt=[]
	#    list(map(lambda i:setlt.extend(i),m.keys()))
	#    setlt=set(setlt)
	#    frame=dict(zip(list(setlt),len(setlt)*[0]))
	#    print(frame)
	#    for i in frame:
	#        m[i]=frame[i]
	bet1 = bet(m)
	AM = 0
	for ii in bet1:
		if bet1[ii] == 0:
			bet1[ii] = 0.000000001
	for bt in bet1:
		AM += -bet1[bt] * ma.log(bet1[bt], 2)
	return AM


#AM({'ab':1,'a':0,'b':0})


#Make an empty dictionary of size omega
def cdict(omega=3):
	wordlist = [
		'a', 'b', 'c', 'd', 'e', 'f', 'g', 'h', 'i', 'j', 'k', 'l', 'm', 'n', 'o',
		'p', 'q', 'r', 's', 't', 'u', 'v', 'w', 'x', 'y', 'z'
	]
	dictionary = dict(zip(wordlist[:omega + 1], [0] * omega))
	return dictionary


import numpy as np
from mpl_toolkits.mplot3d import Axes3D
import matplotlib.pyplot as plt


def draw3d(X, Y, Z, function, show=1, zlim1=-1, zlim2=-1):
	X, Y, Z = np.array(X), np.array(Y), np.array(Z)
	fig = plt.figure()
	ax = Axes3D(fig)
	ax.set_xlim(0, 0.5)
	ax.set_ylim(0.5, 0)
	if zlim1 != -1:
		ax.set_zlim(zlim1, zlim2)
	#ax.set_zlim(0, 1)
	#ax.set_zlim(0.5, 1)
	ax.set_xlabel('a')
	ax.set_ylabel('b')
	#ax.set_zlabel(function)
	X, Y = np.meshgrid(X, Y)
	ax.plot_surface(X, Y, Z, rstride=1, cstride=1, cmap='rainbow')
	ax.plot_wireframe(X, Y, Z, rstride=3, cstride=3, cmap='Dark2')
	#ax.plot_trisurf(X,Y,Z, linewidth=0.2, antialiased=True)
	ax.grid(False)
	plt.title(function, loc='center', fontdict={'fontsize': 20, 'fontweight': 50})
	if show == 1:
		plt.show()
	fig.savefig(function + '.png')


def draw2d(X, Y, title='Figure2d'):
	X, Y = np.array(X), np.array(Y)
	plt.plot(X, Y, label='1')
	plt.title(title)
	plt.savefig(title + '.png')


#draw2d([1,2,3],[4,5,6])


def draw2ds(Xlist, Ylist, title='Figure2ds'):

	fig = plt.figure()

	plt.title(title)
	for i in range(len(Xlist)):
		draw2d(Xlist[i], Ylist[i], title)


#
#draw2ds([[1,2,3],[1,2,4],[1,5,6]],[[1,5,2],[1,2,4],[1,2,3]])
