# Supplementary material for: An improved measure for belief structure in the evidence theory
Source: PeerJ Comput Sci. 2021 Sep 24;7:e710. doi: 10.7717/peerj-cs.710 (PMC8507476; doi:10.7717/peerj-cs.710)
Supplement: Supplemental Information 2 [file peerj-cs-07-710-s002.zip › PeerJ-computer code/Example5/example5.py]

import numpy as np
from math import *
from Functions import *

from yy import y

{'abc': 1, 'a': 0, 'b': 0, 'c': 0}
d = {}
a = np.arange(21) / 20
l1 = []
l2 = []
l3 = []
l4 = []
l5 = []

for x in a:
	l1.append(AU({'abc': 1 - x, 'a': x, 'b': 0, 'c': 0}))
	l2.append(AM({'abc': 1 - x, 'a': x, 'b': 0, 'c': 0}))
	ml, bel, pl = mbp({'abc': 1 - x, 'a': x, 'b': 0, 'c': 0})
	l3.append(TU_I(bel, pl))
	l4.append(NTU_I(bel, pl))
	l5.append(iTU_I(bel, pl))
l1 = [l2[0]] * 6 + y
plt.xlabel('Steps')
plt.ylabel('Unsertainty value')
plt.plot(a * 20, l1, marker='^',linewidth=2,markersize=10)
plt.plot(a * 20, l2, marker='*',linewidth=2,markersize=10)
plt.plot(a * 20, l3, marker='+',linewidth=2,markersize=10)
#plt.plot(a * 20, l5, marker='.',linewidth=2,markersize=10)
plt.plot(a * 20, l4, marker='x',linewidth=2,markersize=10)
#plt.legend(['AU','AM','TUI','iTUI','RU'])
plt.legend(
	['$AU$', '$AM$', '${TU}^{I}$', '$ZU$'],
	bbox_to_anchor=(0.99, 0.99),
	fontsize=20)

from matplotlib.pyplot import MultipleLocator
x_major_locator = MultipleLocator(5)
#y_major_locator=MultipleLocator(1)
ax = plt.gca()
ax.xaxis.set_major_locator(x_major_locator)
#ax.yaxis.set_major_locator(y_major_locator)
plt.ylim(-0.05, 3.1)
plt.xlim(-0.4, 20.4)

#plt.xticks(list(range(21)))
#plt.legend(['AU','AM','TU_I','NTU_I'])
plt.show()
plt.savefig('EX6-1.png')
