# Supplementary material for: An improved measure for belief structure in the evidence theory
Source: PeerJ Comput Sci. 2021 Sep 24;7:e710. doi: 10.7717/peerj-cs.710 (PMC8507476; doi:10.7717/peerj-cs.710)
Supplement: Supplemental Information 2 [file peerj-cs-07-710-s002.zip › PeerJ-computer code/Example5/yy.py]

import numpy as np
from math import *
from Functions import *

x = list(range(15))


def new(x):
	d = 2
	z = 3
	#y=(d**(x/z)-1)/((d**(12/z))-1)
	y = (1 - (d**(x / z) - 1) / ((d**(14 / z)) - 1)) * 1.5849625007211561
	return y


y = list(map(new, x))
#plt.plot(x,y)
#plt.show()
