# Supplementary material for: An improved measure for belief structure in the evidence theory
Source: PeerJ Comput Sci. 2021 Sep 24;7:e710. doi: 10.7717/peerj-cs.710 (PMC8507476; doi:10.7717/peerj-cs.710)
Supplement: Supplemental Information 2 [file peerj-cs-07-710-s002.zip › PeerJ-computer code/Example6/E8_0.3.py]

from Functions import *
import numpy as np
import math as m
from yy1 import *
x = np.arange(1, 11)
l1 = []
l2 = []
l3 = []
l4 = []
l5 = []
cl = 'abcdefghijklmnopq'

var = 0.3  #running parameter
for i in x:
	d = cdict(10)
	y = var
	if i != 10:
		d[cl[:i]] = y
		d[cl[:10]] = 1 - y
	else:
		d[cl[:10]] = 1
	l1.append(AU(d))
	l2.append(AM(d))
	ml, bel, pl = mbp(d)
	l3.append(TU_I(bel, pl))
	l4.append(NTU_I(bel, pl, 10))
	l5.append(iTU_I(bel, pl, 10))

#The calculation of AU--------------------------------------------

AU1 = []
for i in range(0, 10):
	if i < 9:
		compa = (1 - var) / (9 - i)
	else:
		compa = 0.1
	if compa >= 0.1:
		va2 = 0.1
	else:
		va2 = compa
	jj = [1 - 9 * va2] + [va2] * 9
	AU1.append(jj)
#AU1

AU2 = []
for i in range(10):
	ccl = AU1[i]
	em = 0
	for cc in ccl:
		em += -cc * m.log(cc, 2)
	AU2.append(em)
AU2
#---------------------------------------------------------------------------------------

#plt.xlabel('Steps')
#plt.plot(x,l1)
#plt.plot(x,l2)
#plt.plot(x,l3)
#plt.plot(x,l4)
#plt.legend(['AU','AM','TU_I','NTU_I'])
#plt.savefig('1.png')

plt.xlabel('Steps')
plt.ylabel('Uncertainty values')
plt.plot(x, yy, marker='^',linewidth=2,markersize=10)
plt.plot(x, l2, marker='*',linewidth=2,markersize=10)
plt.plot(x, l3, marker='+',linewidth=2,markersize=10)
#plt.plot(x, l5, marker='.',linewidth=2,markersize=10)
plt.plot(x, l4, marker='x',linewidth=2,markersize=10)

'''
#Data Annotations
plt.plot(x[0], l4[0], marker='o', color='#d400d4')
plt.plot(x[0], l5[0], marker='o', color='#2ee4ff')
plt.plot(x[-1], l4[-1], marker='o', color='#d400d4')

x1 = x[0]
y1 = l4[0]
text1 = '(' + str(x1) + ',' + str(round(y1, 1)) + ')'
plt.text(
	x1,
	y1 - 0.3,
	text1,
	fontsize=10,
	horizontalalignment='center',
	verticalalignment='center')
x2 = x[0]
y2 = l5[0]
text1 = '(' + str(x2) + ',' + str(round(y2, 1)) + ')'
plt.text(
	x2,
	y2 - 0.3,
	text1,
	fontsize=10,
	horizontalalignment='center',
	verticalalignment='center')
x3 = x[-1]
y3 = l5[-1]
text1 = '(' + str(x3) + ',' + str(y3) + ')'
plt.text(
	x3 + 0.33,
	y3 - 0.4,
	text1,
	fontsize=10,
	horizontalalignment='center',
	verticalalignment='center')
'''

#plt.legend(['AU','AM','TU_I','NTU_I'])
#plt.legend(['AU','AM','TUI','iTUI','RU'],bbox_to_anchor=(1,0.7))
plt.legend(
	['$AU$', '$AM$', '${TU}^{I}$', '$ZU$'],
	bbox_to_anchor=(0.99, 0.82),
	fontsize=20)

from matplotlib.pyplot import MultipleLocator
x_major_locator = MultipleLocator(5)
#y_major_locator=MultipleLocator(1)
ax = plt.gca()
ax.xaxis.set_major_locator(x_major_locator)
#ax.yaxis.set_major_locator(y_major_locator)
plt.ylim(0, 10.2)
plt.xlim(0, 11)

plt.show()
plt.savefig('EX8-1.png')
