# Supplementary material for: An improved measure for belief structure in the evidence theory
Source: PeerJ Comput Sci. 2021 Sep 24;7:e710. doi: 10.7717/peerj-cs.710 (PMC8507476; doi:10.7717/peerj-cs.710)
Supplement: Supplemental Information 2 [file peerj-cs-07-710-s002.zip › PeerJ-computer code/Example6/yy2.py]

import numpy as np
from math import *
from Functions import *
c = 5
x = list(range(c))


def new(x):
	d = 10
	z = 3
	#y=(d**(x/z)-1)/((d**(12/z))-1)
	y = 3.321928094887362 - ((d**(x / z) - 1) / ((d**(
		(c - 1) / z)) - 1)) * (3.321928094887362 - 2.6)
	return y


yy = list(map(new, x))[::-1] + [3.321928094887362] * 5
#plt.plot(x,y)
#plt.show()
