# Supplementary material for: An improved measure for belief structure in the evidence theory
Source: PeerJ Comput Sci. 2021 Sep 24;7:e710. doi: 10.7717/peerj-cs.710 (PMC8507476; doi:10.7717/peerj-cs.710)
Supplement: Supplemental Information 2 [file peerj-cs-07-710-s002.zip › PeerJ-computer code/Experiment2/Sample2.py]

m1 = {'a': 0.6486, 'b': 0, 'c': 0, 'ab': 0, 'ac': 0, 'bc': 0, 'abc':0.3514 }
m2 = {'a': 0.7547, 'b': 0, 'c': 0, 'ab': 0, 'ac': 0, 'bc': 0, 'abc':0.2453 }
m3 = {'a': 0.1356, 'b': 0, 'c': 0, 'ab': 0.0821, 'ac': 0, 'bc': 0, 'abc':0.8644 }
m4 = {'a': 0, 'b': 0.9, 'c': 0, 'ab': 0,  'ac': 0, 'bc': 0.1, 'abc':0}
#m5 = {'a': 0.6, 'b': 0.1, 'c': 0, 'ab': 0,  'ac': 0.30, 'bc': 0, 'abc':0}

mlist = [m1, m2, m3, m4]

from Functions import *
from math import e
ml1, bel1, pl1 = mbp(m1)
ml2, bel2, pl2 = mbp(m2)
ml3, bel3, pl3 = mbp(m3)#Calculate bel and pl
ml4, bel4, pl4 = mbp(m4)
#ml5, bel5, pl5 = mbp(m5)

#Calculate ZU
if eee == 0:
	t1 = TU_I(bel1, pl1)
	t2 = TU_I(bel2, pl2)
	t3 = TU_I(bel3, pl3)
	t4 = TU_I(bel4, pl4)
	#t5 = NTU_I(bel5, pl5)
else:
	t1 = e**(TU_I(bel1, pl1))
	t2 = e**(TU_I(bel2, pl2))
	t3 = e**(TU_I(bel3, pl3))
	t4 = e**(TU_I(bel4, pl4))
	#t5 = e**(NTU_I(bel5, pl5))

sum_t = t1 + t2 + t3 + t4

tt1 = t1 / sum_t
tt2 = t2 / sum_t
tt3 = t3 / sum_t#Assign weight
tt4 = t4 / sum_t

m = {}
# Calculate the new BPA after weighting
for i in m1:
	m[i] = m1[i] * tt1
for i in m2:
	if i not in m:
		m[i] = m2[i] * tt2
	else:
		m[i] += m2[i] * tt2
for i in m3:
	if i not in m:
		m[i] = m3[i] * tt3
	else:
		m[i] += m3[i] * tt3
for i in m4:
	if i not in m:
		m[i] = m4[i] * tt4
	else:
		m[i] += m4[i] * tt4

#print(m)#Output the weighted BPA
'''for i in m5:
	if i not in m:
		m[i] = m5[i] * tt5
	else:
		m[i] += m5[i] * tt5'''

#Dempster’s rule
def JD(A, B, O):
	#Calculate k
	k = 0
	for i in A:
		#print(i)
		for j in B:
			if set(i) & set(j) == set():
				k += A[i] * B[j]

#Calculate the mass function
	try:
		k1 = 1 / (1 - k)
	except ZeroDivisionError:
		k1 = 1e99
	for item in O:
		Oi = 0
		#print(item)
		for i in A:
			for j in B:
				if set(i) & set(j) == set(item):
					Oi += round(A[i] * B[j] * k1, 6)
		O[item] = Oi
		#print(O)

	method = {}
	#method['m1']=A
	#method['m2']=B
	method['O'] = O
	method['k'] = k
	return method

import copy
O = {'a': 0, 'ab': 0, 'bc': 0, 'ac': 0, 'b': 0, 'c': 0, 'abc': 0}
A = copy.copy(m)
B = copy.copy(m)
for i in range(3):
	B = JD(A, B, O)['O']
print('Our algorithm:', end='')
print(B)
app1 = B['a']

A1 = mlist[0]
for B1 in mlist[1:]:
	#print(B1)
	A1 = JD(A1, B1, O)['O']
	#print(A1)
#	print(A1)
